# Supplementary material for: Electrochemical Sensing of Favipiravir with an Innovative Water-Dispersible Molecularly Imprinted Polymer Based on the Bimetallic Metal-Organic Framework: Comparison of Morphological Effects
Source: Biosensors (Basel). 2022 Sep 19;12(9):769. doi: 10.3390/bios12090769 (PMC9496828; doi:10.3390/bios12090769)
Supplement: Supplementary file 1 [file biosensors-12-00769-s001.zip]

Archive with 1 entries (1 files):
- biosensors-1918918-supplementary-update.pdf
